# Supplementary material for: Preoperative subjective impairments in language and memory in brain tumor patients
Source: Front Oncol. 2024 Oct 29;14:1475860. doi: 10.3389/fonc.2024.1475860 (PMC11554658; doi:10.3389/fonc.2024.1475860)
Supplement: Supplementary file 1 [file Table1.xlsx]

## Sheet: Tabelle1
Supplementary Table 1. Interview guideline.
Interview Guideline*
	Introductory question	1. Have your perceived any changes in your language or use of language (if so, which ones)?
		a. Do you perceive this in specific situations? If so, could you provide an example?
topics	frequent language deficits	2. Do you have problems finding the right word?
		a. Do you perceive this in specific situations (e.g., talking, reading, under stress)? If so, could you provide an example?
		b. Are specific groups of words affected (if so, which)?
		c. Can you circumscribe the word you cannot find?
		d. Does this limit your ability to communicate? If so, could you provide an example?
		3. Do you confuse words?
		a. Do you perceive this in specific situations (e.g., conversation, reading, writing, under stress)? If so, could you provide an example?
		b. Are specific groups of words affected (if so, which ones)?
		c. Do you confuse it with related or unrelated words (e.g., birch – oak, tree – radio)?
		4. Do you confuse sounds or syllables?
		a. Do you perceive this in specific situations? If so, could you provide an example?
		b. Are specific sounds or syllables affected (if so, which ones)?
		5. Do you forget or add sounds or syllables to words?
		a. Do you perceive this in specific situations? If so, could you provide an example?
		b. Are specific sounds or syllables affected (if so, which ones)?
		6. Do you confuse letters when writing?
		a. Do you perceive this in specific situations? If so, could you provide an example?
		b. Are specific letters affected (if so, which ones)?
		7. Do you forget or add letters to words when writing?
		a. Do you perceive this in specific situations? If so, could you provide an example?
		b. Are specific letters affected (if so, which ones)?
		8. Do you use more general-purpose words (e.g., “to go” instead of “to run”, “to walk”, “to jog”)?
		a. Do you perceive this in specific situations? If so, could you provide an example?
		b. Are specific words or word groups affected (if so, which ones)?
	pragmatics	9. Do you have problems understanding metaphors, idioms, irony, or sarcasm?
		a. If so, do you understand those literally? If so, could you provide an example?
		b. Can you understand that those are not meant literally but cannot recognize the figurative meaning? If so, could you provide an example?
		c. Do you struggle understanding abstract words or concepts? If so, could you provide an example?
		d. Does the complexity of the context matter (if so, why; incl. memory)?
		e. Does this affect specific idioms, etc. (e.g., low familiarity)? If so, could you provide an example?
		10. Do you have problems producing metaphors, idioms, irony, or sarcasm?
		a. If so, why? Do you have problems coming up with examples for figurative meaning?
		b. Do you have problems coming up with abstract words or concepts?
		c. Does the complexity of the context matter (if so, why; incl. memory)?
		d. Does this affect specific idioms, etc. (e.g., low familiarity)?
	conversation	11. Have you perceived changes in conversation? If so, could you provide an example?
		a. Do you more frequently struggle to understand what another person is saying? If so, could you describe what makes it difficult?
		b. Do you have difficulties formulating sentences? If so, could you describe what makes it difficult?
		c. Do you have difficulties understanding sentences? If so, could you describe what makes it difficult?
		d. Do you need longer to react to someone (if so, why)?
		e. Do you have problems participating in debates? // Do you have problems understanding arguments and agreeing/disagreeing/providing counterarguments? If so, could you describe what makes it difficult?
		f. Do you have the impression that others are talking faster?
		g. Do you need longer to react to others?
		h. Do you have problems following or understanding what others say?
	writing	12. Have you perceived changes in writing?
		a. Do you write slower (and if, why)?
		b. Do you have problems finding the right words when writing? If so, could you describe what makes it difficult?
		c. Do you have difficulties constructing sentences when writing? If so, could you describe what makes it difficult?
		d. Do you have problems compiling the text? If so, could you describe what makes it difficult?
	reading	13. Have you perceived changes in reading?
		a. Do you read slower (and if, why)?
		b. Do you have problems understanding what you read? If so, could you describe what makes it difficult?
		c. Do you have problems difficulties understanding sentences when you read? If so, could you describe what makes it difficult?
		d. Do you have problems reading full texts?
		e. Do you have to re-read sentences or passages more often?
	Quality of Life	14. Do you have difficulties pursuing leisure activities (if so, which ones)?
		a. If so, why? Which factors contribute to the inability to do so?
		b. Do you perceive these changes as negative?
		c. Have you adopted new leisure activities (instead)? If so, why are these easier/more feasible?
		15. Have you perceived changes to your family life (if so, which ones)?
		a. If so, why? Which factors contribute to these changes?
		b. Do you perceive these changes as negative?
		16. Have you perceived changes to your social life (if so, which ones)?
		a. If so, why? Which factors contribute to these changes?
		b. Do you perceive these changes as negative?
		17. Have you perceived changes in your ability to work or at your workplace (if so, which ones)?
		a. If so, why? Which factors contribute to these changes?
		b. What has changed exactly (e.g., working hours, tasks)?
		c. Do you perceive these changes as negative?
		18. Have your life priorities changed (if so, which ones)?
		a. If so, why? Which factors contribute to these changes?
*depending on the answer, the deficit may not fit into the given topic and may require re-evaluation.
